# Supplementary material for: Big city Bombus: using natural history and land-use history to find significant environmental drivers in bumble-bee declines in urban development
Source: R Soc Open Sci. 2017 May 17;4(5):170156. doi: 10.1098/rsos.170156 (PMC5451824; doi:10.1098/rsos.170156)
Supplement: Impervious Surface Data [file rsos170156supp2.csv]

Site	500m	1km	1.5km	2km
A	0.09	0.15	0.2	0.25
BH	0.23	0.26	0.28	0.3
BP	0.07	0.18	0.21	0.23
CC	0.71	0.59	0.51	0.41
CE	0.21	0.31	0.33	0.29
CF	0.04	0.05	0.08	0.09
CFP	0.17	0.2	0.19	0.19
CSS	0.33	0.33	0.31	0.35
DCG	0.28	0.24	0.18	0.13
E	0.35	0.31	0.24	0.23
EMU	0.19	0.26	0.32	0.31
ESG	0	0	0	0
FI	0.55	0.53	0.44	0.39
G	0.17	0.21	0.29	0.34
LG	0.99	0.88	0.74	0.66
LSC	0.13	0.14	0.17	0.24
MF	0	0	0	0.02
NC	0.93	0.94	0.9	0.89
NP	0.15	0.23	0.27	0.34
OF	0.26	0.25	0.32	0.45
OG	0.45	0.29	0.35	0.47
P	0.31	0.23	0.22	0.23
PCG	0.47	0.43	0.37	0.34
SC	0.19	0.21	0.29	0.33
SPH	0.7	0.52	0.45	0.39
WP	0.38	0.37	0.34	0.35
AC	0.9538718	0.9644367	0.9505221	0.5900914
BM	0.1980346	0.2702826	0.2947738	0.3152053
FF	0.8693416	0.8325465	0.8402456	0.8431208
BS	0.962637	0.8795991	0.8885628	0.8803412
