# Supplementary material for: Big city Bombus: using natural history and land-use history to find significant environmental drivers in bumble-bee declines in urban development
Source: R Soc Open Sci. 2017 May 17;4(5):170156. doi: 10.1098/rsos.170156 (PMC5451824; doi:10.1098/rsos.170156)
Supplement: Bumble bee collections data [file rsos170156supp3.csv]

Date	Year	Site	Net	Blue	Yellow	White	Number	Species	Sex
7/31/2014	2014	A		1			1	B. griseocollis	M
7/31/2014	2014	A			1		1	B. impatiens	F
8/3/2014	2014	A	PM				1	B. impatiens	F
8/13/2014	2014	A		1			1	B. impatiens	F
8/13/2014	2014	A			1		1	B. citrinus	M
8/13/2014	2014	A			1		1	B. impatiens	F
8/28/2014	2014	A	AM				1	B. impatiens	F
8/28/2014	2014	A	AM				1	B. impatiens	M
8/28/2014	2014	A	PM				2	B. impatiens	F
9/24/2014	2014	A		1			1	B. impatiens	M
8/9/2014	2014	BH	AM				3	B. impatiens	F
9/3/2014	2014	BH	AM				4	B. impatiens	F
9/4/2014	2014	BH	PM				1	B. impatiens	F
6/27/2014	2014	BP	AM				3	B. bimaculatus	F
6/27/2014	2014	BP	PM				2	B. bimaculatus	F
7/30/2014	2014	BP	AM				4	B. impatiens	F
7/30/2014	2014	BP	PM				1	B. impatiens	F
9/16/2014	2014	BP	AM				3	B. impatiens	M
9/9/2014	2014	BP	PM				3	B. impatiens	F
8/13/2014	2014	BP		1			1	B. impatiens	F
8/13/2014	2014	BP		1			1	B. impatiens	F
9/24/2014	2014	BP				1	1	B. impatiens	M
6/27/2014	2014	CC	AM				1	B. impatiens	F
8/3/2014	2014	CC	AM				2	B. bimaculatus	M
8/3/2014	2014	CC	AM				1	B. bimaculatus	M
8/3/2014	2014	CC	AM				3	B. impatiens	F
8/3/2014	2014	CC	PM				3	B. bimaculatus	M
8/9/2014	2014	CC	PM				2	B. griseocollis	M
8/28/2014	2014	CC	AM				5	B. impatiens	F
8/28/2014	2014	CC	AM				1	B. impatiens	M
8/26/2014	2014	CC	PM				3	B. impatiens	F
8/26/2014	2014	CC	PM				2	B. impatiens	M
8/26/2014	2014	CC	PM				1	B. bimaculatus	M
8/26/2014	2014	CC	PM				1	B. citrinus	M
9/24/2014	2014	CC		3			3	B. impatiens	M
8/8/2014	2014	CE	AM				1	B. impatiens	F
8/13/2014	2014	CE			1		1	B. impatiens	F
8/27/2014	2014	CE	AM				8	B. impatiens	F
8/27/2014	2014	CE	PM				2	B. impatiens	F
6/26/2014	2014	CF	AM				1	B. bimaculatus	Q
6/26/2014	2014	CF	AM				1	B. impatiens	Q
6/26/2014	2014	CF	AM				1	B. fervidus	M
6/26/2014	2014	CF	AM				1	B. bimaculatus	F
6/26/2014	2014	CF	AM				1	B. citrinus	F
6/26/2014	2014	CF	AM				1	B. fervidus	F
6/26/2014	2014	CF	PM				2	B. citrinus	F
6/26/2014	2014	CF	PM				1	B. auricomus	Q
6/26/2014	2014	CF	PM				1	B. perplexus	F
6/26/2014	2014	CF	PM				3	B. griseocollis	F
8/2/2014	2014	CF	AM				7	B. impatiens	F
8/1/2014	2014	CF	PM				4	B. impatiens	F
8/27/2014	2014	CF	AM				1	B. impatiens	F
9/24/2014	2014	CF		1			1	B. fervidus	F
7/30/2014	2014	CFP	AM				3	B. impatiens	F
7/30/2014	2014	CFP	AM				1	B. bimaculatus	Q
7/30/2014	2014	CFP	PM				3	B. impatiens	F
9/16/2014	2014	CFP	AM				4	B. impatiens	F
9/9/2014	2014	CFP	PM				2	B. impatiens	F
8/1/2014	2014	CSS	AM				4	B. impatiens	F
8/1/2014	2014	CSS	PM				1	B. impatiens	F
9/17/2014	2014	CSS	AM				4	B. impatiens	M
9/17/2014	2014	CSS	PM				4	B. impatiens	F
9/17/2014	2014	CSS	PM				2	B. impatiens	M
9/17/2014	2014	CSS	PM				1	B. citrinus	F
9/25/2014	2014	CSS		1			1	B. impatiens	F
5/30/2014	2014	DCG	AM				1	B. bimaculatus	Q
7/30/2014	2014	DCG	PM				1	B. bimaculatus	M
7/30/2014	2014	DCG	PM				6	B. impatiens	F
7/30/2014	2014	DCG	PM				1	B. griseocollis	M
8/2/2014	2014	DCG	AM				7	B. impatiens	F
8/2/2014	2014	DCG	AM				2	B. bimaculatus	M
8/2/2014	2014	DCG	AM				1	B. vagans	F
9/8/2014	2014	DCG	AM				2	B. impatiens	F
9/8/2014	2014	DCG	PM				4	B. impatiens	F
9/26/2014	2014	DCG				2	2	B. impatiens	F
9/26/2014	2014	DCG			1		1	B. impatiens	F
6/28/2014	2014	E	AM				1	B. griseocollis	F
6/28/2014	2014	E	PM				2	B. griseocollis	F
6/28/2014	2014	E	PM				1	B. impatiens	F
7/31/2014	2014	E	AM				3	B. impatiens	F
7/31/2014	2014	E	PM				3	B. impatiens	F
9/16/2014	2014	E	AM				4	B. impatiens	F
9/16/2014	2014	E	AM				1	B. citrinus	F
9/16/2014	2014	E	PM				4	B. impatiens	M
9/16/2014	2014	E	PM				1	B. impatiens	F
8/7/2014	2014	EMU	AM				2	B. impatiens	F
8/7/2014	2014	EMU	PM				1	B. impatiens	M
8/7/2014	2014	EMU	PM				1	B. impatiens	F
8/26/2014	2014	EMU				1	1	B. impatiens	F
9/18/2014	2014	EMU	AM				7	B. impatiens	M
9/18/2014	2014	EMU	AM				4	B. impatiens	F
9/18/2014	2014	EMU	PM				2	B. impatiens	M
5/30/2014	2014	ESG	AM				1	B. citrinus	F
6/27/2014	2014	ESG	AM				1	B. impatiens	F
6/27/2014	2014	ESG	PM				1	B. impatiens	F
7/17/2014	2014	ESG				1	1	B. impatiens	F
8/1/2014	2014	ESG	AM				7	B. impatiens	F
8/1/2014	2014	ESG	AM				1	B. bimaculatus	F
8/1/2014	2014	ESG	AM				2	B. griseocollis	F
8/1/2014	2014	ESG	AM				1	B. perplexus	F
8/1/2014	2014	ESG	PM				6	B. impatiens	F
8/1/2014	2014	ESG	PM				1	B. bimaculatus	F
8/13/2014	2014	ESG			1		1	B. impatiens	F
8/13/2014	2014	ESG				1	1	B. impatiens	F
8/26/2014	2014	ESG				1	1	B. griseocollis	M
9/9/2014	2014	ESG	AM				1	B. impatiens	F
9/9/2014	2014	ESG	AM				1	B. variabilis	F
9/9/2014	2014	ESG	PM				4	B. impatiens	F
9/9/2014	2014	ESG	PM				5	B. impatiens	M
9/9/2014	2014	ESG	PM				2	B. bimaculatus	M
9/9/2014	2014	ESG	PM				1	B. vagans	F
9/9/2014	2014	ESG	PM				1	B. griseocollis	M
9/24/2014	2014	ESG				1	1	B. impatiens	F
9/24/2014	2014	ESG		1			1	B. citrinus	M
8/7/2014	2014	FI	AM				2	B. impatiens	F
8/7/2014	2014	FI	AM				2	B. bimaculatus	M
8/7/2014	2014	FI	PM				1	B. impatiens	F
8/7/2014	2014	FI	PM				1	B. bimaculatus	F
8/31/2014	2014	FI				1	1	B. griseocollis	M
9/8/2014	2014	FI	AM				2	B. impatiens	F
9/8/2014	2014	FI	PM				1	B. impatiens	M
8/9/2014	2014	GV	AM				2	B. impatiens	M
9/3/2014	2014	GV	AM				3	B. impatiens	F
9/3/2014	2014	GV	AM				1	B. fervidus	F
9/3/2014	2014	GV	AM				1	B. griseocollis	M
9/3/2014	2014	GV	AM				2	B.Q. (morphospecies, missing all hair on abdomen)	F
9/5/2014	2014	GV	PM				4	B. impatiens	F
9/5/2014	2014	GV	PM				1	B. griseocollis	M
8/8/2014	2014	LG	AM				4	B. griseocollis	M
8/8/2014	2014	LG	AM				5	B. impatiens	F
8/8/2014	2014	LG	PM				3	B. impatiens	F
8/8/2014	2014	LG	PM				6	B. griseocollis	M
9/17/2014	2014	LG	AM				8	B. impatiens	F
9/17/2014	2014	LG	AM				4	B. impatiens	M
9/17/2014	2014	LG	PM				9	B. impatiens	F
9/17/2014	2014	LG	PM				2	B. impatiens	M
5/30/2014	2014	LSC	AM				1	B. impatiens	Q
6/26/2014	2014	LSC	AM				2	B. bimaculatus	F
8/8/2014	2014	LSC	AM				1	B. impatiens	F
8/31/2014	2014	LSC	PM				1	B. impatiens	F
8/27/2014	2014	LSC	PM				6	B. impatiens	F
8/1/2014	2014	MF	AM				3	B. impatiens	F
8/1/2014	2014	MF	AM				3	B. bimaculatus	F
8/1/2014	2014	MF	AM				3	B. bimaculatus	M
8/1/2014	2014	MF	PM				6	B. impatiens	F
8/1/2014	2014	MF	PM				3	B. impatiens	M
8/13/2014	2014	MF				1	1	B. fervidus	F
9/8/2014	2014	MF	AM				1	B. impatiens	F
9/9/2014	2014	MF	PM				1	B. fervidus	F
5/30/2014	2014	NC	AM				1	B. griseocollis	Q
8/4/2014	2014	NC	AM				1	B. impatiens	F
8/4/2014	2014	NC	PM				1	B. impatiens	F
8/4/2014	2014	NC	PM				1	B. griseocollis	M
9/17/2014	2014	NC	AM				6	B. impatiens	M
9/17/2014	2014	NC	AM				2	B. impatiens	F
9/17/2014	2014	NC	PM				3	B. impatiens	M
9/17/2014	2014	NC	PM				2	B. impatiens	F
8/7/2014	2014	NP	AM				1	B. impatiens	F
9/8/2014	2014	NP	AM				3	B. impatiens	F
9/8/2014	2014	NP	PM				2	B. impatiens	F
9/8/2014	2014	NP	PM				1	B. citrinus	M
7/2/2014	2014	OF				1	1	B. impatiens	F
7/17/2014	2014	OF				1	1	B. impatiens	F
7/17/2014	2014	OF		1			1	B. bimaculatus	F
7/31/2014	2014	OF			1		1	B. impatiens	F
8/4/2014	2014	OF	AM				3	B. griseocollis	M
8/4/2014	2014	OF	AM				1	B. citrinus	M
8/4/2014	2014	OF	PM				5	B. griseocollis	M
8/4/2014	2014	OF	PM				1	B. impatiens	F
8/4/2014	2014	OF	PM				1	B. impatiens	M
9/17/2014	2014	OF	AM				4	B. impatiens	M
9/17/2014	2014	OF	AM				1	B. citrinus	M
9/9/2014	2014	OF	PM				1	B. citrinus	M
9/9/2014	2014	OF	PM				4	B. impatiens	M
9/9/2014	2014	OF	PM				1	B. impatiens	F
9/24/2014	2014	OF			1		1	B. impatiens	M
7/17/2014	2014	OG				1	1	B. bimaculatus	M
9/17/2014	2014	OG	AM				3	B. impatiens	M
9/9/2014	2014	OG	PM				1	B. impatiens	F
7/30/2014	2014	P	AM				2	B. impatiens	F
7/30/2014	2014	P	AM				1	B. bimaculatus	M
7/30/2014	2014	P	PM				2	B. impatiens	F
7/30/2014	2014	P	PM				1	B. impatiens	M
8/13/2014	2014	P		1			1	B. impatiens	F
8/13/2014	2014	P			1		1	B. impatiens	F
9/16/2014	2014	P	AM				1	B. impatiens	F
9/16/2014	2014	P	AM				1	B. impatiens	Q
9/16/2014	2014	P	AM				2	B. impatiens	M
9/9/2014	2014	P	PM				2	B. impatiens	F
9/9/2014	2014	P	PM				1	B. bimaculatus	M
9/9/2014	2014	P	PM				2	B. citrinus	M
9/9/2014	2014	P	PM				1	B. fervidus	F
9/24/2014	2014	P				1	1	B. impatiens	F
5/29/2014	2014	PCG	PM				1	B. impatiens	Q
5/29/2014	2014	PCG	PM				1	B. fervidus	Q
6/26/2014	2014	PCG	AM				1	B. bimaculatus	F
6/26/2014	2014	PCG	PM				2	B. bimaculatus	F
8/7/2014	2014	PCG	AM				3	B. impatiens	F
8/13/2014	2014	PCG				1	1	B. impatiens	F
9/8/2014	2014	PCG	AM				3	B. impatiens	F
9/8/2014	2014	PCG	PM				3	B. impatiens	F
9/8/2014	2014	PCG	PM				1	B. bimaculatus	M
8/9/2014	2014	SC	AM				1	B. impatiens	F
8/3/2014	2014	SC	PM				1	B. impatiens	F
9/3/2014	2014	SC	AM				2	B. impatiens	F
8/28/2014	2014	SPH	AM				2	B. impatiens	F
6/26/2014	2014	WP	AM				1	B. impatiens	F
8/9/2014	2014	WP	AM				1	B. impatiens	F
9/24/2014	2014	WP				1	1	B. impatiens	F
9/10/2015	2015	AC	Net AM				1	B. impatiens	F
7/27/2015	2015	AC	Net PM				1	B. impatiens	F
7/27/2015	2015	AC	Net PM				1	B. bimaculatus	M
6/24/2015	2015	AC	Net PM				1	B. griseocollis	F
6/24/2015	2015	AC	Net PM				1	B. griseocollis	F
7/27/2015	2015	AC	Net PM				1	B. griseocollis	M
7/27/2015	2015	AC	Net PM				1	B. griseocollis	M
7/27/2015	2015	AC	Net PM				1	B. rufocinctus	F
7/27/2015	2015	AC	Net PM				1	B. griseocollis	F
7/27/2015	2015	AC	Net AM				1	B. bimaculatus	M
7/27/2015	2015	AC	Net AM				1	B. griseocollis	M
6/3/2015	2015	AC	Net AM				1	B. impatiens	F
6/3/2015	2015	AC	Net AM				1	B. griseocollis	F
6/24/2015	2015	AC	Net AM				1	B. impatiens	no sex ID
6/24/2015	2015	AC	Net PM				1	B. impatiens	no sex ID
7/27/2015	2015	AC	Net AM				1	B. impatiens	F
7/27/2015	2015	AC	Net AM				1	B. impatiens	F
7/27/2015	2015	AC	Net AM				1	B. impatiens	F
7/27/2015	2015	AC	Net AM				1	B. impatiens	F
7/27/2015	2015	AC	Net PM				1	B. impatiens	F
7/27/2015	2015	AC	Net PM				1	B. impatiens	F
7/27/2015	2015	BM	Net AM				1	B. impatiens	F
9/2/2015	2015	BM	Net AM				1	B. impatiens	F
7/27/2015	2015	BM	Net AM				1	B. impatiens	F
9/2/2015	2015	BM	Net AM				1	B. griseocollis	F
7/27/2015	2015	BM	Net AM				1	B. impatiens	F
6/24/2015	2015	BM	Net AM				1	B. impatiens	F
7/27/2015	2015	BM	Net PM				1	B. griseocollis	M
7/27/2015	2015	BM	Net PM				1	B. griseocollis	M
7/27/2015	2015	BM	Net PM				1	B. griseocollis	M
9/2/2015	2015	BM	Net PM				1	B. impatiens	F
9/2/2015	2015	BM	Net PM				1	B. impatiens	F
9/2/2015	2015	BM	Net Pm				1	B. impatiens	F
9/2/2015	2015	BM	Net PM				1	B. bimaculatus	Q
6/24/2015	2015	BM	Net PM				1	B. griseocollis	F
7/27/2015	2015	BM	Net AM				1	B. impatiens	F
7/27/2015	2015	BM	Net AM				1	B. impatiens	F
7/27/2015	2015	BM	Net PM				1	B. impatiens	F
9/2/2015	2015	BM	Net PM				1	B. griseocollis	M
9/2/2015	2015	BS	Net PM				1	B. impatiens	F
9/2/2015	2015	BS	Net PM				1	B. impatiens	M
9/2/2015	2015	BS	Net AM				1	B. impatiens	F
9/2/2015	2015	BS	Net AM				1	B. impatiens	F
9/2/2015	2015	BS	Net AM				1	B. impatiens	F
9/2/2015	2015	BS	Net AM				1	B. impatiens	F
9/2/2015	2015	BS	Net AM				1	B. impatiens	F
9/2/2015	2015	BS	Net AM				1	B. impatiens	M
9/2/2015	2015	BS	Net AM				1	B. impatiens	M
9/2/2015	2015	BS	Net AM				1	B. impatiens	F
9/2/2015	2015	BS	Net AM				1	B. impatiens	M
9/2/2015	2015	BS	Net PM				1	B. impatiens	F
9/2/2015	2015	BS	Net PM				1	B. fervidus	M
7/27/2015	2015	BS	Net AM				1	B. griseocollis	F
7/27/2015	2015	BS	Net PM				1	B. griseocollis	M
7/27/2015	2015	BS	Net PM				1	B. bimaculatus	F
7/27/2015	2015	BS	Net AM				1	B. pensylvanicus	M
7/27/2015	2015	BS	Net PM				1	B. pensylvanicus	M
6/24/2015	2015	BS	Net AM				1	B. griseocollis	F
9/2/2015	2015	BS	Net AM				1	B. impatiens	M
9/2/2015	2015	FF	Net AM				1	B. impatiens	F
9/2/2015	2015	FF	Net AM				1	B. impatiens	F
9/2/2015	2015	FF	Net AM				1	B. impatiens	F
9/2/2015	2015	FF	Net AM				1	B. impatiens	F
9/2/2015	2015	FF	Net AM				1	B. impatiens	F
9/2/2015	2015	FF	Net AM				1	B. impatiens	F
9/2/2015	2015	FF	Net AM				1	B. impatiens	F
9/2/2015	2015	FF	Net AM				1	B. impatiens	F
9/2/2015	2015	FF	Net PM				1	B. impatiens	F
9/2/2015	2015	FF	Net PM				1	B. impatiens	F
9/2/2015	2015	FF	Net PM				1	B. impatiens	F
7/27/2015	2015	FF	Net AM				1	B. bimaculatus	F
7/27/2015	2015	FF	Net AM				1	B. griseocollis	M
7/27/2015	2015	FF	Net PM				1	B. griseocollis	M
7/27/2015	2015	FF	Net PM				1	B. griseocollis	M
7/27/2015	2015	FF	Net PM				1	B. griseocollis	M
7/27/2015	2015	FF	Net PM				1	B. griseocollis	M
7/27/2015	2015	FF	Net PM				1	B. griseocollis	M
5/28/2015	2015	FF	Net PM				1	B. bimaculatus	F
5/28/2015	2015	FF	Net PM				1	B. bimaculatus	F
5/28/2015	2015	FF	Net AM				1	B. bimaculatus	F
9/2/2015	2015	FF	Net AM				1	B. fervidus	Q
